# Supplementary material for: Association Between Depression, Anxiety, Quality of Life and Burnout Syndrome with Symptoms of Insomnia in Healthcare Professionals in Montenegro During the COVID-19 Pandemic
Source: J Clin Med. 2025 May 12;14(10):3374. doi: 10.3390/jcm14103374 (PMC12112652; doi:10.3390/jcm14103374)
Supplement: Supplementary file 1 [file jcm-14-03374-s001.zip]

Archive with 1 entries (1 files):
- jcm-3596249-supplementary.pdf
